# Supplementary material for: Ecological niche model transferability of the white star apple (Chrysophyllum albidum G. Don) in the context of climate and global changes
Source: Sci Rep. 2023 Feb 10;13:2430. doi: 10.1038/s41598-023-29048-3 (PMC9918511; doi:10.1038/s41598-023-29048-3)
Supplement: Supplementary file 2 — Supplementary Information 2. [file 41598_2023_29048_MOESM2_ESM.zip]

Archive with 22 entries (21 files):
- Data/
- Data/Asia.shx
- Data/Africa.dbf
- Data/Africa.prj
- Data/Africa.qpj
- Data/Africa.shp
- Data/Africa.shx
- Data/America.cpg
- Data/America.dbf
- Data/America.prj
- Data/America.shp
- Data/America.shx
- Data/Asia.cpg
- Data/Asia.dbf
- Data/Asia.prj
- Data/Asia.shp
- Data/Chryso_Model.csv
- Data/Chryso_mask.dbf
- Data/Chryso_mask.prj
- Data/Chryso_mask.qpj
- Data/Chryso_mask.shp
- Data/Chryso_mask.shx
