# Supplementary material for: Ecological niche model transferability of the white star apple (Chrysophyllum albidum G. Don) in the context of climate and global changes
Source: Sci Rep. 2023 Feb 10;13:2430. doi: 10.1038/s41598-023-29048-3 (PMC9918511; doi:10.1038/s41598-023-29048-3)
Supplement: Supplementary file 2 — Supplementary Information 2. [file 41598_2023_29048_MOESM2_ESM.zip › Data/Chryso_Model.csv]

species	lon	lat
Chrysophyllum albidum	-10.68261	7.44768
Chrysophyllum albidum	-10.333333	6.816667
Chrysophyllum albidum	-9.94918	8.12805
Chrysophyllum albidum	-9.52769	8.03907
Chrysophyllum albidum	-9.34576	8.39099
Chrysophyllum albidum	-9.292083	8.37925
Chrysophyllum albidum	-8.933	7.533
Chrysophyllum albidum	-7.033812	6.879209
Chrysophyllum albidum	-6.166667	6.983333
Chrysophyllum albidum	-2.878058	7.073747
Chrysophyllum albidum	-2.85	6.617
Chrysophyllum albidum	-2.636199	6.671278
Chrysophyllum albidum	-2.564042	7.609128
Chrysophyllum albidum	-2.489593	6.980476
Chrysophyllum albidum	-2.482832	6.361969
Chrysophyllum albidum	-1.854438	5.317087
Chrysophyllum albidum	-1.20722	7.95972
Chrysophyllum albidum	-0.9	6.783333
Chrysophyllum albidum	-0.9	6.141667
Chrysophyllum albidum	-0.733333	6.7
Chrysophyllum albidum	-0.183333	5.65
Chrysophyllum albidum	0.44	6.42
Chrysophyllum albidum	0.54	6.47
Chrysophyllum albidum	1.192831	9.243409
Chrysophyllum albidum	1.650807	6.82844
Chrysophyllum albidum	1.66238	6.696541
Chrysophyllum albidum	1.671878	8.328714
Chrysophyllum albidum	1.7333	8.5
Chrysophyllum albidum	1.74137	9.32474
Chrysophyllum albidum	1.744774	6.582782
Chrysophyllum albidum	1.7833	7.0666
Chrysophyllum albidum	1.783391	6.842863
Chrysophyllum albidum	1.82271	6.704331
Chrysophyllum albidum	1.8836	8.4169
Chrysophyllum albidum	1.887983	6.446382
Chrysophyllum albidum	1.916667	6.533333
Chrysophyllum albidum	1.939802	7.011758
Chrysophyllum albidum	1.9666	7.9333
Chrysophyllum albidum	2.039839	7.694568
Chrysophyllum albidum	2.0852	6.7
Chrysophyllum albidum	2.102272	6.43188
Chrysophyllum albidum	2.113503	6.927287
Chrysophyllum albidum	2.13805	6.73242
Chrysophyllum albidum	2.139618	6.812698
Chrysophyllum albidum	2.141563	6.993384
Chrysophyllum albidum	2.15	6.383333
Chrysophyllum albidum	2.15	6.65
Chrysophyllum albidum	2.155368	8.285659
Chrysophyllum albidum	2.19276	6.561342
Chrysophyllum albidum	2.2	6.4
Chrysophyllum albidum	2.246507	6.444351
Chrysophyllum albidum	2.295	8.048621
Chrysophyllum albidum	2.333333	8.266667
Chrysophyllum albidum	2.340826	6.418464
Chrysophyllum albidum	2.4	8.3
Chrysophyllum albidum	2.4075	6.363889
Chrysophyllum albidum	2.413433	6.665384
Chrysophyllum albidum	2.440151	8.389875
Chrysophyllum albidum	2.441553	8.503045
Chrysophyllum albidum	2.443241	6.615709
Chrysophyllum albidum	2.463241	6.77123
Chrysophyllum albidum	2.468823	6.544831
Chrysophyllum albidum	2.48012	6.699874
Chrysophyllum albidum	2.4859	6.9225
Chrysophyllum albidum	2.489873	6.640204
Chrysophyllum albidum	2.538176	6.645679
Chrysophyllum albidum	2.546658	6.586188
Chrysophyllum albidum	2.548498	6.53268
Chrysophyllum albidum	2.548829	6.837645
Chrysophyllum albidum	2.569227	6.385316
Chrysophyllum albidum	2.5784	7.4711
Chrysophyllum albidum	2.5917	6.6118
Chrysophyllum albidum	2.595944	7.046388
Chrysophyllum albidum	2.615166	8.401665
Chrysophyllum albidum	2.6166	6.5333
Chrysophyllum albidum	2.634688	7.000233
Chrysophyllum albidum	2.637246	6.468447
Chrysophyllum albidum	2.6447	6.5821
Chrysophyllum albidum	2.656565	7.627227
Chrysophyllum albidum	2.6584	6.8299
Chrysophyllum albidum	2.667492	6.531933
Chrysophyllum albidum	2.680909	7.390172
Chrysophyllum albidum	2.6833	6.9666
Chrysophyllum albidum	2.683333	6.483333
Chrysophyllum albidum	2.684111	6.683519
Chrysophyllum albidum	2.701992	7.674662
Chrysophyllum albidum	2.707128	7.028543
Chrysophyllum albidum	2.722352	6.641912
Chrysophyllum albidum	2.738664	6.579753
Chrysophyllum albidum	2.7394	6.8997
Chrysophyllum albidum	3.020501	6.886528
Chrysophyllum albidum	3.52562	7.397228
Chrysophyllum albidum	3.893363	7.428486
Chrysophyllum albidum	4.63974	7.69864
Chrysophyllum albidum	6.788452	6.14543
Chrysophyllum albidum	7.065502	6.219735
Chrysophyllum albidum	8	10
Chrysophyllum albidum	8.718889	5.533889
Chrysophyllum albidum	9.578377	4.499993
Chrysophyllum albidum	9.645044	4.799993
Chrysophyllum albidum	10.085509	8.685148
Chrysophyllum albidum	11.252379	6.873449
Chrysophyllum albidum	11.366667	6.516667
