# Supplementary material for: Ecological niche model transferability of the white star apple (Chrysophyllum albidum G. Don) in the context of climate and global changes
Source: Sci Rep. 2023 Feb 10;13:2430. doi: 10.1038/s41598-023-29048-3 (PMC9918511; doi:10.1038/s41598-023-29048-3)
Supplement: Supplementary file 3 — Supplementary Information 3. [file 41598_2023_29048_MOESM3_ESM.zip]

Archive with 5 entries (4 files):
- R_codes/
- R_codes/Africa.R
- R_codes/America.R
- R_codes/Asia.R
- R_codes/Thinning data.R
