# Supplementary material for: Ecological niche model transferability of the white star apple (Chrysophyllum albidum G. Don) in the context of climate and global changes
Source: Sci Rep. 2023 Feb 10;13:2430. doi: 10.1038/s41598-023-29048-3 (PMC9918511; doi:10.1038/s41598-023-29048-3)
Supplement: Supplementary file 3 — Supplementary Information 3. [file 41598_2023_29048_MOESM3_ESM.zip › R_codes/Africa.R]

library(dismo)
library(raster)
library(maptools)
library(sp)
library(sf)
library(rmaxent)
library(rJava)
library(rasterVis)
library(viridis)
library(sdm)
library(usdm)
library(tidyr)
library(mapview)
library(parallel)
library(bdvis)


#-------------Reading the mask of continents----------

e_Af<-shapefile("Africa.shp")


#-------------Africa scale with Africlim----------------

#-------------Variables at present------------------------

#--------------bioclimatic variables--------------------

#------The appropriate working directory is set before proceeding----------

bio_Chryso <- list.files(pattern = ".tif$",full.names = T)

bio_Chryso<-stack(bio_Chryso)

bio_Chryso_Af<-crop(bio_Chryso, e_Af)

#----------------variable of population density-------------

pop<-raster("pop.tif")

pop_Af<-crop(pop, e_Af)

plot(pop_Af)

#--------Resampling variable of population density to the dimension of bioclimatic variables--------

pop_Af<-resample(pop_Af, bio_Chryso_Af, method ="ngb")

bio_Chryso_Af<-stack(bio_Chryso_Af, pop_Af)

#-------Just to check---------

names(bio_Chryso_Af)

plot(bio_Chryso_Af)

#-----------------End---------------------

#------------Cropping to an extent (mask) the environmental variables----

e_chryso <-shapefile("Chryso_mask.shp")

plot(e_chryso)

bio_ChrysoC<-crop(bio_Chryso_Af, e_chryso)

points(chryso)

names(bio_ChrysoC)

plot(bio_ChrysoC)


#-------------------End--------------

#-------------Variables at F_45_2055------------------------

#------The appropriate working directory is set before proceeding----------

bio_Chryso_45_2055 <- list.files(pattern = ".tif$",full.names = T)

bio_Chryso_45_2055<-stack(bio_Chryso_45_2055)

pop<-resample(pop_Af, bio_Chryso_45_2055, method ="ngb")

bio_Chryso_45_2055<-stack(bio_Chryso_45_2055, pop)

#------------Just to check----------------

names(bio_Chryso_45_2055)

plot(bio_Chryso_45_2055)


#----------------------End----------------------

#-------------Variables at F_85_2055------------------------

#------The appropriate working directory is set before proceeding----------

bio_Chryso_85_2055 <- list.files(pattern = ".tif$",full.names = T)

bio_Chryso_85_2055<-stack(bio_Chryso_85_2055)

pop<-resample(pop, bio_Chryso_85_2055, method ="ngb")

bio_Chryso_85_2055<-stack(bio_Chryso_85_2055, pop)

#------------Just to check----------------

names(bio_Chryso_85_2055)

plot(bio_Chryso_85_2055)

#------------------------End Africa Africlim--------------------


#-----------------Variables at Africa scale for MIROC_SSP245----------

#-------------Variables at horizon_40------------------------

#------The appropriate working directory is set before proceeding----------

bio_Chryso_M <- list.files(pattern = ".tif$",full.names = T)

bio_Chryso_M<-stack(bio_Chryso_M)

bio_Chryso_M_Af<-crop(bio_Chryso_M, e_Af)

plot(bio_Chryso_M_Af)

names(bio_Chryso_M_Af)

pop_Af<-resample(pop_Af, bio_Chryso_M_Af, method ="ngb")

bio_Chryso_M_Af<-stack(bio_Chryso_M_Af, pop_Af)

#------------Just to check----------------

names(bio_Chryso_M_Af)

plot(bio_Chryso_M_Af)

#-----------------End---------------------

#-------------Variables at horizon_60------------------------

#------The appropriate working directory is set before proceeding----------

bio_Chryso_M_60 <- list.files(pattern = ".tif$",full.names = T)

bio_Chryso_M_60<-stack(bio_Chryso_M_60)

bio_Chryso_M_60_Af<-crop(bio_Chryso_M_60, e_Af)

plot(bio_Chryso_M_60_Af)

names(bio_Chryso_M_60_Af)

pop_Af<-resample(pop_Af, bio_Chryso_M_60_Af, method ="ngb")

bio_Chryso_M_60_Af<-stack(bio_Chryso_M_60_Af, pop_Af)

#------------Just to check----------------

names(bio_Chryso_M_60_Af)

plot(bio_Chryso_M_60_Af)

#-----------------End---------------------

#-----------------Variables at Africa scale for MIROC_SSP585----------

#-------------Variables at horizon_40------------------------

#------The appropriate working directory is set before proceeding----------

bio_Chryso_M_40_85 <- list.files(pattern = ".tif$",full.names = T)

bio_Chryso_M_40_85<-stack(bio_Chryso_M_40_85)

bio_Chryso_M_40_85_Af<-crop(bio_Chryso_M_40_85, e_Af)

plot(bio_Chryso_M_40_85_Af)

pop_Af<-resample(pop_Af, bio_Chryso_M_40_85_Af, method ="ngb")

bio_Chryso_M_40_85_Af<-stack(bio_Chryso_M_40_85_Af, pop_Af)

#------------Just to check----------------

names(bio_Chryso_M_40_85_Af)

plot(bio_Chryso_M_40_85_Af)

#-----------------End---------------------

#-------------Variables at horizon_60------------------------

#------The appropriate working directory is set before proceeding----------

bio_Chryso_M_60_85 <- list.files(pattern = ".tif$",full.names = T)

bio_Chryso_M_60_85<-stack(bio_Chryso_M_60_85)

bio_Chryso_M_60_85_Af<-crop(bio_Chryso_M_60_85, e_Af)

plot(bio_Chryso_M_60_85_Af)

names(bio_Chryso_M_60_85_Af)

pop_Af<-resample(pop_Af, bio_Chryso_M_60_85_Af, method ="ngb")

bio_Chryso_M_60_85_Af<-stack(bio_Chryso_M_60_85_Af, pop_Af)

#------------Just to check----------------

names(bio_Chryso_M_60_85_Af)

plot(bio_Chryso_M_60_85_Af)


#-------------Variables at F_45_2055------------------------
#------The appropriate working directory is set before proceeding----------

bio_Chryso_45_2055 <- list.files(pattern = ".tif$",full.names = T)

bio_Chryso_45_2055<-stack(bio_Chryso_45_2055)

pop<-resample(pop_Af, bio_Chryso_45_2055, method ="ngb")

extent(pop)

plot(pop)

extent(bio_Chryso_45_2055)

bio_Chryso_45_2055<-stack(bio_Chryso_45_2055, pop)

names(bio_Chryso_45_2055)

plot(bio_Chryso_45_2055)

bio_Chryso_45_2055<-dropLayer(bio_Chryso_45_2055, 4)

#----------------------End----------------------

#-------------Variables at F_85_2055------------------------
#------The appropriate working directory is set before proceeding----------

bio_Chryso_85_2055 <- list.files(pattern = ".tif$",full.names = T)

bio_Chryso_85_2055<-stack(bio_Chryso_85_2055)

pop<-resample(pop, bio_Chryso_85_2055, method ="ngb")

extent(pop)

extent(bio_Chryso_85_2055)

bio_Chryso_85_2055<-stack(bio_Chryso_85_2055, pop)

names(bio_Chryso_85_2055)

plot(bio_Chryso_85_2055)

#------------------------End Africa MIROC--------------------


#-----------------Reading the occurrence data--------------

chryso<-read.csv ("Chryso_Model.csv")

head(chryso)


chryso<-chryso[-1]

Newname<-c("lon", "lat")

names(chryso) <-Newname

head(chryso)

dim(chryso)

chryso$species<-1

#------------------Converting the csv occurrence data into spatial data------

coordinates(chryso) <- ~lon+lat

class(chryso)

#-----------Extracting environmental data at occurence points--------

presvals <- raster:: extract(bio_ChrysoC, chryso)

View(presvals)


#-----------Dealing with colleanarity------------

wrldc_chryso<-vifstep(presvals)

wrldc_chryso

bio_ChrysoC<-exclude(bio_ChrysoC, wrldc_chryso)

names(bio_ChrysoC)


#------------------Creating the Data object-------sdmData---------

crs(chryso)

crs(bio_ChrysoC)

crs(chryso)<-crs(bio_ChrysoC)

#---------------------------Object data--------

d_chryso<-sdmData(species~., train=chryso, predictors = bio_ChrysoC, bg=list(n=10000, method="gRandom"))

d_chryso

saveRDS(d_chryso, "d_chryso")

#---------------------------------------End----------


#---------------Fitting models-------------------
memory.limit()

memory.limit(size = 5000000)

memory.limit()

m_chryso<-sdm(species~., d_chryso, methods=c("maxent", "gbm", "rf", "glm", "gam", "mars"), replication = "cv", n=2, 
               parallelSetting = list(ncore = 4, method="parallel"))


#----------Plotting histogram of varibale importance---------

varimp_max <- getVarImp(m_chryso, method="maxent")

plot(varimp_max, col="cyan2", main =NULL)

#------------------------

varimp_BRT <- getVarImp(m_chryso, method="brt")

plot(varimp_BRT, col="cyan2", main =NULL)

#------------------------

varimp_RF <- getVarImp(m_chryso, method="rf")

plot(varimp_RF, col="cyan2", main =NULL)


varimp_glm <- getVarImp(m_chryso, method="glm")

plot(varimp_glm, col="cyan2", main =NULL)

#------------------------

varimp_gam <- getVarImp(m_chryso, method="gam")

plot(varimp_gam, col="cyan2", main =NULL)

#------------------------


getVarImp()

varimp_mars <- getVarImp(m_chryso, method="mars")

plot(varimp_mars, col="cyan2", main =NULL)

#------------End------------------

gui(m_chryso)


#----------Making predictions----------------

#----------------Making predictions at present--------------

#---------------------Solving memory limit---------------

memory.limit()

memory.limit(size = 500000)

memory.limit()

#----------------------End------------------------

#---------Mean of prediction over Maxent outputs at present------------

Ens_max_chryso_pres<-ensemble(m_chryso, bio_Chryso_Af, filename = "Max_chryso_pres.img", setting = list(id=c(1,2,3,4, 5,6,7, 8, 9, 10), method = "weighted", stat="tss", opt=2))

plot(Ens_max_chryso_pres)

#---------Mean of prediction over Maxent outputs at Future 45_2055-(Africlim)------------

Ens_max_chryso_45_2055<-ensemble(m_chryso, bio_Chryso_45_2055, filename = "Max_chryso_45_2055.img", setting = list(id=c(1,2,3,4, 5,6,7, 8, 9, 10), method = "weighted", stat="tss", opt=2))

plot(Ens_max_chryso_45_2055)

#---------Mean of prediction over Maxent outputs at Future 85_2055-(Africlim)-----------

Ens_max_chryso_85_2055<-ensemble(m_chryso, bio_Chryso_85_2055, filename = "Max_chryso_85_2055.img", setting = list(id=c(1,2,3,4, 5,6,7, 8, 9, 10), method = "weighted", stat="tss", opt=2))

plot(Ens_max_chryso_85_2055)

#---------------End_Max--------------


#---------Mean of prediction over BRT outputs at present------------

Ens_BRT_chryso_pres<-ensemble(m_chryso, bio_Chryso_Af, filename = "BRT_chryso_pres.img", setting = list(id=c(11,12,13,14,15,16,17, 18, 19, 20), method = "weighted", stat="tss", opt=2))

plot(Ens_BRT_chryso_pres)

#---------Mean of prediction over BRT outputs at 45_2055-(Africlim)-----------

Ens_BRT_chryso_45_2055<-ensemble(m_chryso, bio_Chryso_45_2055, filename = "BRT_chryso_45_2055.img", setting = list(id=c(11,12,13,14,15,16,17, 18, 19, 20), method = "weighted", stat="tss", opt=2))

plot(Ens_BRT_chryso_45_2055)

#---------Mean of prediction over BRT outputs at 85_2055-(Africlim)-----------

Ens_BRT_chryso_85_2055<-ensemble(m_chryso, bio_Chryso_85_2055, filename = "BRT_chryso_85_2055.img", setting = list(id=c(11,12,13,14,15,16,17, 18, 19, 20), method = "weighted", stat="tss", opt=2))

plot(Ens_BRT_chryso_85_2055)

#---------------End_BRT--------------

#---------Mean of prediction over RF outputs at present------------

Ens_RF_chryso_pres<-ensemble(m_chryso, bio_Chryso_Af, filename = "RF_chryso_pres.img", setting = list(id=c(21,22,23,24,25,26,27,28,29,30), method = "weighted", stat="tss", opt=2))

plot(Ens_RF_chryso_pres)

#---------Mean of prediction over RF outputs at 45_2055-(Africlim)-----------

Ens_RF_chryso_45_2055<-ensemble(m_chryso, bio_Chryso_45_2055, filename = "RF_chryso_45_2055.img", setting = list(id=c(21,22,23,24,25,26,27,28,29,30), method = "weighted", stat="tss", opt=2))

plot(Ens_RF_chryso_45_2055)

#---------Mean of prediction over RF outputs at 85_2055-(Africlim)-----------

Ens_RF_chryso_85_2055<-ensemble(m_chryso, bio_Chryso_85_2055, filename = "RF_chryso_85_2055.img", setting = list(id=c(21,22,23,24,25,26,27,28,29,30), method = "weighted", stat="tss", opt=2))

plot(Ens_RF_chryso_85_2055)

#---------------End_RF------------------
#---------------------------------

#---------Mean of prediction over GLM outputs at present------------

Ens_GLM_chryso_pres<-ensemble(m_chryso, bio_Chryso_Af, filename = "GLM_chryso_pres.img", setting = list(id=c(31,32,33,34,35,36,37,38,39,40), method = "weighted", stat="tss", opt=2))

plot(Ens_GLM_chryso_pres)


#---------------End_GLM------------------
#---------------------------------

#---------Mean of prediction over GAM outputs at present------------

Ens_GAM_chryso_pres<-ensemble(m_chryso, bio_Chryso_Af, filename = "GAM_chryso_pres.img", setting = list(id=c(41,42,43,44,45,46,47,48,49, 50), method = "weighted", stat="tss", opt=2))

plot(Ens_GAM_chryso_pres)


#---------------End_GAM------------------

#---------Mean of prediction over MARS outputs at present------------

Ens_MARS_chryso_pres<-ensemble(m_chryso, bio_Chryso_Af, filename = "MARS_chryso_pres.img", setting = list(id=c(51,52,53,54,55,56,57,58,59, 60), method = "weighted", stat="tss", opt=2))

plot(Ens_MARS_chryso_pres)

#---------------End_MARS------------------
#---------------------------------

#-------------------------------End_Africlim-------------------

#--------------------Prediction with MIROC_SSP245 in Africa--------------------------------
#--------------------------------------------------------

#---------Mean of prediction over Maxent outputs at Future 40------------

Ens_max_chryso_40<-ensemble(m_chryso, bio_Chryso_M_Af, filename = "Max_chryso_40.img", setting = list(id=c(1,2,3,4, 5,6,7, 8, 9, 10), method = "weighted", stat="tss", opt=2))

plot(Ens_max_chryso_40)

#---------Mean of prediction over Maxent outputs at Future_60------------

Ens_max_chryso_60<-ensemble(m_chryso, bio_Chryso_M_60_Af, filename = "Max_chryso_60.img", setting = list(id=c(1,2,3,4, 5,6,7, 8, 9, 10), method = "weighted", stat="tss", opt=2))

plot(Ens_max_chryso_60)

#---------------End_Max--------------


#---------Mean of prediction over BRT outputs at Future 40------------

Ens_BRT_chryso_40<-ensemble(m_chryso, bio_Chryso_M_Af, filename = "BRT_chryso_40.img", setting = list(id=c(11,12,13,14,15,16,17, 18, 19, 20), method = "weighted", stat="tss", opt=2))

plot(Ens_BRT_chryso_40)

#---------Mean of prediction over BRT outputs at Future_60------------

Ens_BRT_chryso_60<-ensemble(m_chryso, bio_Chryso_M_60_Af, filename = "BRT_chryso_60.img", setting = list(id=c(11,12,13,14,15,16,17, 18, 19, 20), method = "weighted", stat="tss", opt=2))

plot(Ens_BRT_chryso_60)

#---------------End_BRT--------------

#---------Mean of prediction over RF outputs at Future_40------------

Ens_RF_chryso_40<-ensemble(m_chryso, bio_Chryso_M_Af, filename = "RF_chryso_40.img", setting = list(id=c(21,22,23,24,25,26,27,28,29,30), method = "weighted", stat="tss", opt=2))

plot(Ens_RF_chryso_40)

#---------Mean of prediction over RF outputs at Future_60------------

Ens_RF_chryso_60<-ensemble(m_chryso, bio_Chryso_M_60_Af, filename = "RF_chryso_60.img", setting = list(id=c(21,22,23,24,25,26,27,28,29,30), method = "weighted", stat="tss", opt=2))

plot(Ens_RF_chryso_60)

#---------------End_RF------------------

#--------------------Prediction with MIROC_SSP585 in Africa--------------------------------
#--------------------------------------------------------

#---------Mean of prediction over Maxent outputs at Future 40------------

Ens_max_chryso_40_85<-ensemble(m_chryso, bio_Chryso_M_40_85_Af, filename = "Max_chryso_40_85.img", setting = list(id=c(1,2,3,4, 5,6,7, 8, 9, 10), method = "weighted", stat="tss", opt=2))

plot(Ens_max_chryso_40_85)

#---------Mean of prediction over Maxent outputs at Future_60------------

Ens_max_chryso_60_85<-ensemble(m_chryso, bio_Chryso_M_60_85_Af, filename = "Max_chryso_60_85.img", setting = list(id=c(1,2,3,4, 5,6,7, 8, 9, 10), method = "weighted", stat="tss", opt=2))

plot(Ens_max_chryso_60_85)

#---------------End_Max--------------


#---------Mean of prediction over BRT outputs at Future 40------------

Ens_BRT_chryso_40_85<-ensemble(m_chryso, bio_Chryso_M_40_85_Af, filename = "BRT_chryso_40_85.img", setting = list(id=c(11,12,13,14,15,16,17, 18, 19, 20), method = "weighted", stat="tss", opt=2))

plot(Ens_BRT_chryso_40_85)

#---------Mean of prediction over BRT outputs at Future_60------------

Ens_BRT_chryso_60_85<-ensemble(m_chryso, bio_Chryso_M_60_85_Af, filename = "BRT_chryso_60_85.img", setting = list(id=c(11,12,13,14,15,16,17, 18, 19, 20), method = "weighted", stat="tss", opt=2))

plot(Ens_BRT_chryso_60_85)

#---------------End_BRT--------------

#---------Mean of prediction over RF outputs at Future_40------------

Ens_RF_chryso_40_85<-ensemble(m_chryso, bio_Chryso_M_40_85_Af, filename = "RF_chryso_40_85.img", setting = list(id=c(21,22,23,24,25,26,27,28,29,30), method = "weighted", stat="tss", opt=2))

plot(Ens_RF_chryso_40_85)

#---------Mean of prediction over RF outputs at Future_60------------

Ens_RF_chryso_60_85<-ensemble(m_chryso, bio_Chryso_M_60_85_Af, filename = "RF_chryso_60_85.img", setting = list(id=c(21,22,23,24,25,26,27,28,29,30), method = "weighted", stat="tss", opt=2))

plot(Ens_RF_chryso_60_85)


#----------------End-------------------------
