# Supplementary material for: Ecological niche model transferability of the white star apple (Chrysophyllum albidum G. Don) in the context of climate and global changes
Source: Sci Rep. 2023 Feb 10;13:2430. doi: 10.1038/s41598-023-29048-3 (PMC9918511; doi:10.1038/s41598-023-29048-3)
Supplement: Supplementary file 3 — Supplementary Information 3. [file 41598_2023_29048_MOESM3_ESM.zip › R_codes/Asia.R]

library(dismo)
library(raster)
library(maptools)
library(sp)
library(sf)
library(rmaxent)
library(rJava)
library(rasterVis)
library(viridis)
library(sdm)
library(usdm)
library(tidyr)
library(mapview)
library(parallel)
library(bdvis)


#-------------Reading the mask of continents----------

asia<-shapefile("Asia.shp")

plot(asia)


#-------------Variables at present------------------------

#------The appropriate working directory is set before proceeding----------

bio_Chryso <- list.files(pattern = ".tif$",full.names = T)

bio_Chryso<-stack(bio_Chryso)

bio_Chryso_asia<-crop(bio_Chryso, asia)

pop<-raster("pop.tif")

pop_asia<-crop(pop, asia)

pop_asia<-resample(pop_asia, bio_Chryso_asia, method ="ngb")

bio_Chryso_asia<-stack(bio_Chryso_asia, pop_asia)

names(bio_Chryso_asia)

plot(bio_Chryso_asia)

#-----------------End---------------------

#-----------------Variables at Asia scale for MIROC_SSP245----------

#-------------Variables at horizon_40------------------------

bio_Chryso_M_40 <- list.files(pattern = ".tif$",full.names = T)

bio_Chryso_M_40<-stack(bio_Chryso_M_40)

bio_Chryso_Asia_M_40<-crop(bio_Chryso_M_40, asia)

plot(bio_Chryso_Asia_M_40)

plot(asia)

names(bio_Chryso_Asia_M_40)

pop_asia<-crop(pop, asia)

pop_asia<-resample(pop_asia, bio_Chryso_Asia_M_40, method ="ngb")

bio_Chryso_Asia_M_40<-stack(bio_Chryso_Asia_M_40, pop_asia)

names(bio_Chryso_Asia_M_40)

plot(bio_Chryso_Asia_M_40)

#-----------------End---------------------

#-------------Variables at horizon_60------------------------

bio_Chryso_M_60 <- list.files(pattern = ".tif$",full.names = T)

bio_Chryso_M_60<-stack(bio_Chryso_M_60)

bio_Chryso_Asia_M_60<-crop(bio_Chryso_M_60, asia)

plot(bio_Chryso_Asia_M_60)

names(bio_Chryso_Asia_M_60)

pop_asia<-resample(pop_asia, bio_Chryso_Asia_M_60, method ="ngb")

bio_Chryso_Asia_M_60<-stack(bio_Chryso_Asia_M_60, pop_asia)

names(bio_Chryso_Asia_M_60)

plot(bio_Chryso_Asia_M_60)

#-----------------End---------------------

#-----------------Variables at Asia scale for MIROC_SSP585----------

#-------------Variables at horizon_40------------------------
#-----------------Variables at Asia scale for MIROC_SSP245----------

bio_Chryso_M_40_85 <- list.files(pattern = ".tif$",full.names = T)

bio_Chryso_M_40_85<-stack(bio_Chryso_M_40_85)

bio_Chryso_M_40_85_asia<-crop(bio_Chryso_M_40_85, asia)

plot(bio_Chryso_M_40_85_asia)

names(bio_Chryso_M_40_85_asia)


pop_asia<-resample(pop_asia, bio_Chryso_M_40_85_asia, method ="ngb")

bio_Chryso_M_40_85_asia<-stack(bio_Chryso_M_40_85_asia, pop_asia)

names(bio_Chryso_M_40_85_asia)


plot(bio_Chryso_M_40_85_asia)

#-----------------End---------------------

#-------------Variables at horizon_60------------------------

bio_Chryso_M_60_85 <- list.files(pattern = ".tif$",full.names = T)

bio_Chryso_M_60_85<-stack(bio_Chryso_M_60_85)

bio_Chryso_M_60_85_asia<-crop(bio_Chryso_M_60_85, asia)

plot(bio_Chryso_M_60_85_asia)

names(bio_Chryso_M_60_85_asia)

pop_asia<-resample(pop_asia, bio_Chryso_M_60_85_asia, method ="ngb")

bio_Chryso_M_60_85_asia<-stack(bio_Chryso_M_60_85_asia, pop_asia)

names(bio_Chryso_M_60_85_asia)

plot(bio_Chryso_M_60_85_asia)


#------------------End_MIROC_Asia_SSP585--------------------


#---------------End--------------------------


#---------------------Solving memory limit---------------

memory.limit()

#To increase the amount of memory allocated to R you can use memory.limit
memory.limit(size = 500000)

memory.limit()

#----------------------End------------------------


#--------------------Prediction with worldclim at present in Asia--------------------------------

#---------Mean of prediction over Maxent outputs at present------------

Ens_max_chryso_pres<-ensemble(m_chryso, bio_Chryso_asia, filename = "Max_chryso_pres.img", setting = list(id=c(1,2,3,4, 5,6,7, 8, 9, 10), method = "weighted", stat="tss", opt=2))

plot(Ens_max_chryso_pres)

#---------------End_Max--------------


#---------Mean of prediction over BRT outputs at present------------

Ens_BRT_chryso_pres<-ensemble(m_chryso, bio_Chryso_asia, filename = "BRT_chryso_pres.img", setting = list(id=c(11,12,13,14,15,16,17, 18, 19, 20), method = "weighted", stat="tss", opt=2))

plot(Ens_BRT_chryso_pres)

#---------------End_BRT--------------

#---------Mean of prediction over RF outputs at present------------

Ens_RF_chryso_pres<-ensemble(m_chryso, bio_Chryso_asia, filename = "RF_chryso_pres.img", setting = list(id=c(21,22,23,24,25,26,27,28,29,30), method = "weighted", stat="tss", opt=2))

plot(Ens_RF_chryso_pres)

#---------------End_RF------------------


#-----------------End----------Present in Asia--------------


#--------------------Prediction with MIROC_SSP245 in Asia--------------------------------


#---------Mean of prediction over Maxent outputs at Future 40------------

Ens_max_chryso_40<-ensemble(m_chryso, bio_Chryso_Asia_M_40, filename = "Max_chryso_40.img", setting = list(id=c(1,2,3,4, 5,6,7, 8, 9, 10), method = "weighted", stat="tss", opt=2))

plot(Ens_max_chryso_40)

#---------Mean of prediction over Maxent outputs at Future_60------------

Ens_max_chryso_60<-ensemble(m_chryso, bio_Chryso_Asia_M_60, filename = "Max_chryso_60.img", setting = list(id=c(1,2,3,4, 5,6,7, 8, 9, 10), method = "weighted", stat="tss", opt=2))

plot(Ens_max_chryso_60)

#---------------End_Max--------------


#---------Mean of prediction over BRT outputs at Future 40------------

Ens_BRT_chryso_40<-ensemble(m_chryso, bio_Chryso_Asia_M_40, filename = "BRT_chryso_40.img", setting = list(id=c(11,12,13,14,15,16,17, 18, 19, 20), method = "weighted", stat="tss", opt=2))

plot(Ens_BRT_chryso_40)

#---------Mean of prediction over BRT outputs at Future_60------------

Ens_BRT_chryso_60<-ensemble(m_chryso, bio_Chryso_Asia_M_60, filename = "BRT_chryso_60.img", setting = list(id=c(11,12,13,14,15,16,17, 18, 19, 20), method = "weighted", stat="tss", opt=2))

plot(Ens_BRT_chryso_60)

#---------------End_BRT--------------

#---------Mean of prediction over RF outputs at Future_40------------

Ens_RF_chryso_40<-ensemble(m_chryso, bio_Chryso_Asia_M_40, filename = "RF_chryso_40.img", setting = list(id=c(21,22,23,24,25,26,27,28,29,30), method = "weighted", stat="tss", opt=2))

plot(Ens_RF_chryso_40)

#---------Mean of prediction over RF outputs at Future_60------------

Ens_RF_chryso_60<-ensemble(m_chryso, bio_Chryso_Asia_M_60, filename = "RF_chryso_60.img", setting = list(id=c(21,22,23,24,25,26,27,28,29,30), method = "weighted", stat="tss", opt=2))

plot(Ens_RF_chryso_60)

#---------------End_RF------------------


#--------------------Prediction with MIROC_SSP585 in Asia--------------------------------

#---------Mean of prediction over Maxent outputs at Future 40------------

Ens_max_chryso_40_85<-ensemble(m_chryso, bio_Chryso_M_40_85_asia, filename = "Max_chryso_40_85.img", setting = list(id=c(1,2,3,4, 5,6,7, 8, 9, 10), method = "weighted", stat="tss", opt=2))

plot(Ens_max_chryso_40_85)

#---------Mean of prediction over Maxent outputs at Future_60------------

Ens_max_chryso_60_85<-ensemble(m_chryso, bio_Chryso_M_60_85_asia, filename = "Max_chryso_60_85.img", setting = list(id=c(1,2,3,4, 5,6,7, 8, 9, 10), method = "weighted", stat="tss", opt=2))

plot(Ens_max_chryso_60_85)

#---------------End_Max--------------


#---------Mean of prediction over BRT outputs at Future 40------------

Ens_BRT_chryso_40_85<-ensemble(m_chryso, bio_Chryso_M_40_85_asia, filename = "BRT_chryso_40_85.img", setting = list(id=c(11,12,13,14,15,16,17, 18, 19, 20), method = "weighted", stat="tss", opt=2))

plot(Ens_BRT_chryso_40_85)

#---------Mean of prediction over BRT outputs at Future_60------------

Ens_BRT_chryso_60_85<-ensemble(m_chryso, bio_Chryso_M_60_85_asia, filename = "BRT_chryso_60_85.img", setting = list(id=c(11,12,13,14,15,16,17, 18, 19, 20), method = "weighted", stat="tss", opt=2))

plot(Ens_BRT_chryso_60_85)

#---------------End_BRT--------------

#---------Mean of prediction over RF outputs at Future_40------------

Ens_RF_chryso_40_85<-ensemble(m_chryso, bio_Chryso_M_40_85_asia, filename = "RF_chryso_40_85.img", setting = list(id=c(21,22,23,24,25,26,27,28,29,30), method = "weighted", stat="tss", opt=2))

plot(Ens_RF_chryso_40_85)

#---------Mean of prediction over RF outputs at Future_60------------

Ens_RF_chryso_60_85<-ensemble(m_chryso, bio_Chryso_M_60_85_asia, filename = "RF_chryso_60_85.img", setting = list(id=c(21,22,23,24,25,26,27,28,29,30), method = "weighted", stat="tss", opt=2))

plot(Ens_RF_chryso_60_85)

#---------------End_RF------------------


citation()


#----------------End-------------------------
