# Supplementary material for: Ecological niche model transferability of the white star apple (Chrysophyllum albidum G. Don) in the context of climate and global changes
Source: Sci Rep. 2023 Feb 10;13:2430. doi: 10.1038/s41598-023-29048-3 (PMC9918511; doi:10.1038/s41598-023-29048-3)
Supplement: Supplementary file 3 — Supplementary Information 3. [file 41598_2023_29048_MOESM3_ESM.zip › R_codes/Thinning data.R]

library(spThin)

chryso <-read.csv("Chryso_Model.csv")

View(chryso)


#---------------Thinning data------------------

thin(
  chryso,
  lat.col = "lat",
  long.col = "lon",
  spec.col = "species",
  5, #distance, resolution
  5, # number of replication
  locs.thinned.list.return = FALSE,
  write.files = TRUE,
  max.files = 5,
  "F:/Chryso/Research/Chryso/Occurrences_Chryso",
  out.base = "chryso_thinned",
    write.log.file = TRUE,
  log.file = "spatial_thin_log.txt", 
  verbose = TRUE
  )

#---------------End------------------
